# Supplementary material for: Cholinesterase Inhibitors from an Endophytic Fungus Aspergillus niveus Fv-er401: Metabolomics, Isolation and Molecular Docking
Source: Molecules. 2023 Mar 11;28(6):2559. doi: 10.3390/molecules28062559 (PMC10052609; doi:10.3390/molecules28062559)
Supplement: Supplementary file 1 [file molecules-28-02559-s001.zip]

Archive with 1 entries (1 files):
- molecules-2240020-supplementary.pdf
